# Supplementary material for: Design, Synthesis, and Proof-of-Concept Bioassay of an Encapsulated mRNA for Human Growth Hormone
Source: Curr Issues Mol Biol. 2026 Jun 23;48(7):647. doi: 10.3390/cimb48070647 (PMC13406163; doi:10.3390/cimb48070647)
Supplement: Supplementary file 1 [file cimb-48-00647-s001.zip]

Archive with 1 entries (1 files):
- cimb-4308669-supplementary.pdf
